# Supplementary material for: Transcriptome data of control and Ascosphaera apis infected Apis mellifera ligustica larval guts
Source: Data Brief. 2020 Feb 8;29:105264. doi: 10.1016/j.dib.2020.105264 (PMC7029161; doi:10.1016/j.dib.2020.105264)
Supplement: Multimedia component 1 [file mmc1.xml]

<?xml version="1.0" encoding="utf-8" standalone="no"?>
<data>
  <datasets>
    <author>rui_0508@163.com;136093075@qq.com</author>
    <type>1</type>
    <dataset>
      <name>AmCK-1</name>
      <caption />
      <description>Apis mellifera Transcriptome or Gene expression. guts sample from 4th instar Apis mellifera larvae without treatment</description>
      <filetype>
        <name />
      </filetype>
      <filesize />
      <source>0</source>
      <sourcename>Original Data</sourcename>
      <access>
        <type>1</type>
        <name>Data available in data repository</name>
        <reponame>Dataverse</reponame>
        <PersistentId />
        <deeplinkurl>https://www.ncbi.nlm.nih.gov/sra/?term=SRR4084091&amp;report=Full</deeplinkurl>
      </access>
    </dataset>
    <dataset>
      <name>AmCK-2</name>
      <caption />
      <description>guts sample from 4th instar Apis mellifera larvae without treatment</description>
      <filetype>
        <name />
      </filetype>
      <filesize />
      <source>0</source>
      <sourcename>Original Data</sourcename>
      <access>
        <type>1</type>
        <name>Data available in data repository</name>
        <reponame>Dataverse</reponame>
        <PersistentId />
        <deeplinkurl>https://www.ncbi.nlm.nih.gov/sra/?term=SRR4084092</deeplinkurl>
      </access>
    </dataset>
    <dataset>
      <name>AmCK-3</name>
      <caption />
      <description>guts sample from 4th instar Apis mellifera larvae without treatment</description>
      <filetype>
        <name />
      </filetype>
      <filesize />
      <source>0</source>
      <sourcename>Original Data</sourcename>
      <access>
        <type>1</type>
        <name>Data available in data repository</name>
        <reponame>Dataverse</reponame>
        <PersistentId />
        <deeplinkurl>https://www.ncbi.nlm.nih.gov/sra/?term=SRR4084095</deeplinkurl>
      </access>
    </dataset>
    <dataset>
      <name>AmT1-1</name>
      <caption />
      <description>guts sample from 4th instar Apis mellifera larvae infected with Ascosphaera apis</description>
      <filetype>
        <name />
      </filetype>
      <filesize />
      <source>0</source>
      <sourcename>Original Data</sourcename>
      <access>
        <type>1</type>
        <name>Data available in data repository</name>
        <reponame>Dataverse</reponame>
        <PersistentId />
        <deeplinkurl>https://www.ncbi.nlm.nih.gov/sra/?term=SRR4084096</deeplinkurl>
      </access>
    </dataset>
    <dataset>
      <name>AmT1-2</name>
      <caption />
      <description>guts sample from 4th instar Apis mellifera larvae infected with Ascosphaera apis</description>
      <filetype>
        <name />
      </filetype>
      <filesize />
      <source>0</source>
      <sourcename>Original Data</sourcename>
      <access>
        <type>1</type>
        <name>Data available in data repository</name>
        <reponame>Dataverse</reponame>
        <PersistentId />
        <deeplinkurl>https://www.ncbi.nlm.nih.gov/sra/?term=SRR4084097</deeplinkurl>
      </access>
    </dataset>
    <dataset>
      <name>AmT1-3</name>
      <caption />
      <description>guts sample from 4th instar Apis mellifera larvae infected with Ascosphaera apis</description>
      <filetype>
        <name />
      </filetype>
      <filesize />
      <source>0</source>
      <sourcename>Original Data</sourcename>
      <access>
        <type>1</type>
        <name>Data available in data repository</name>
        <reponame>Dataverse</reponame>
        <PersistentId />
        <deeplinkurl>https://www.ncbi.nlm.nih.gov/sra/?term=SRR4084098</deeplinkurl>
      </access>
    </dataset>
    <dataset>
      <name>AmT2-1</name>
      <caption />
      <description>guts sample from 5th instar Apis mellifera larvae infected with Ascosphaera apis</description>
      <filetype>
        <name />
      </filetype>
      <filesize />
      <source>0</source>
      <sourcename>Original Data</sourcename>
      <access>
        <type>1</type>
        <name>Data available in data repository</name>
        <reponame>Dataverse</reponame>
        <PersistentId />
        <deeplinkurl>https://www.ncbi.nlm.nih.gov/sra/?term=SRR4084099</deeplinkurl>
      </access>
    </dataset>
    <dataset>
      <name>AmT2-2</name>
      <caption />
      <description>guts sample from 5th instar Apis mellifera larvae infected with Ascosphaera apis</description>
      <filetype>
        <name />
      </filetype>
      <filesize />
      <source>0</source>
      <sourcename>Original Data</sourcename>
      <access>
        <type>1</type>
        <name>Data available in data repository</name>
        <reponame>Dataverse</reponame>
        <PersistentId />
        <deeplinkurl>https://www.ncbi.nlm.nih.gov/sra/?term=SRR4084100</deeplinkurl>
      </access>
    </dataset>
    <dataset>
      <name>AmT2-3</name>
      <caption />
      <description> guts sample from 5th instar Apis mellifera larvae infected with Ascosphaera apis</description>
      <filetype>
        <name />
      </filetype>
      <filesize />
      <source>0</source>
      <sourcename>Original Data</sourcename>
      <access>
        <type>1</type>
        <name>Data available in data repository</name>
        <reponame>Dataverse</reponame>
        <PersistentId />
        <deeplinkurl>https://www.ncbi.nlm.nih.gov/sra/?term=SRR4084101</deeplinkurl>
      </access>
    </dataset>
    <dataset>
      <name>AmT3-1</name>
      <caption />
      <description>guts sample from 6th instar Apis mellifera larvae infected with Ascosphaera apis</description>
      <filetype>
        <name />
      </filetype>
      <filesize />
      <source>0</source>
      <sourcename>Original Data</sourcename>
      <access>
        <type>1</type>
        <name>Data available in data repository</name>
        <reponame>Dataverse</reponame>
        <PersistentId />
        <deeplinkurl>https://www.ncbi.nlm.nih.gov/sra/?term=SRR4084102</deeplinkurl>
      </access>
    </dataset>
    <dataset>
      <name>AmT3-2</name>
      <caption />
      <description>guts sample from 6th instar Apis mellifera larvae infected with Ascosphaera apis</description>
      <filetype>
        <name />
      </filetype>
      <filesize />
      <source>0</source>
      <sourcename>Original Data</sourcename>
      <access>
        <type>1</type>
        <name>Data available in data repository</name>
        <reponame>Dataverse</reponame>
        <PersistentId />
        <deeplinkurl>https://www.ncbi.nlm.nih.gov/sra/?term=SRR4084093</deeplinkurl>
      </access>
    </dataset>
    <dataset>
      <name>AmT3-3</name>
      <caption />
      <description>guts sample from 6th instar Apis mellifera larvae infected with Ascosphaera apis</description>
      <filetype>
        <name />
      </filetype>
      <filesize />
      <source>0</source>
      <sourcename>Original Data</sourcename>
      <access>
        <type>1</type>
        <name>Data available in data repository</name>
        <reponame>Dataverse</reponame>
        <PersistentId />
        <deeplinkurl>https://www.ncbi.nlm.nih.gov/sra/?term=SRR4084094</deeplinkurl>
      </access>
    </dataset>
  </datasets>
</data>
